# Supplementary material for: Influence of body size and environmental conditions on parasite assemblages of the black-spotted croaker (Protonibea diacanthus) (Teleostei: Sciaenidae) in northern Australia
Source: Parasitology. 2024 Oct 15;151(8):864–74. doi: 10.1017/S0031182024001008 (PMC11578883; doi:10.1017/S0031182024001008)
Supplement: Porter et al. supplementary material [file S0031182024001008sup001.zip]

Archive with 1 entries (1 files):
- Porter et al. Supplementary Material.R
